# Supplementary material for: Gut microbiota of patients with different subtypes of gastric cancer and gastrointestinal stromal tumors
Source: Gut Pathog. 2021 Feb 17;13:11. doi: 10.1186/s13099-021-00403-x (PMC7888145; doi:10.1186/s13099-021-00403-x)
Supplement: Supplementary file 1 — Additional file 1: Table S1. Summary statistics of the sample data. [file 13099_2021_403_MOESM1_ESM.xlsx]

## Sheet: Sheet1
Summary Statistics of the Sample Data
Cancer Subtype	No of Cases	Median Total No of Reads	Range	Median No of Reads Ignored	Range	Median No of Reads Ignored (due to low number of copies<10)	Range	Median No of Mapped reads	Range
Diffuse Adenocarcinoma	12	208098	24203-339962	76160	5883-150888	28598	3290-69534	47536	2593-89153
Intestinal Adenocarcinoma	15	177616	87427-395690	57907	27631-163455	20143.5	11418-50193	32059	16213-113262
Mixed Adenocarcinoma	2	209343	146979-271707	74665.5	43562-105769	14345	14345-39497	47567.5	29217-65918
GIST	23	202741	83984-439976	89326	30619-334779	64125.5	24259-149666	58194	16157-196237
Controls	13	459902	277005-2512973	143391	92282-1103254	54253	33282-261963	92801	59000-840397
